# Supplementary material for: Gut microbial CAZymes markers for depression
Source: Transl Psychiatry. 2024 Mar 5;14:135. doi: 10.1038/s41398-024-02850-x (PMC10914822; doi:10.1038/s41398-024-02850-x)
Supplement: Supplementary file 3 — Supplemental Table.1 [file 41398_2024_2850_MOESM3_ESM.xlsx]

## Sheet: Supplemental Table.1
Supplemental Table 1. Detailed clinical characteristics of the recruited subjects.
	Discovery set				Validation set
		HC	MDD	p-value	HC	MDD	p-value
Samples		118	118	-	37	38	-
Male %		0.4322	0.4322	1	0.3514	0.1316	0.026
Age		26.86±5.24	27.19±4.71	0.178	36.39±10.75	37.07±9.45	0.77
BMI		22.09±3.33	22.50±3.56	0.357	23.34±3.22	21.56±2.92	0.15
HAMD-17		-	22.03±5.08	-	-	22.63±3.43	-
QIDS-16		-	15.80±3.93	-	-	15.43±3.61	-
Education	non-college	39 (33.1%)	29 (24.6%)	-	16 (43.2%)	17 (44.7%)	-
	college	41 (34.7%)	63 (53.4%)	-	13 (35.1%)	17 (44.7%)	-
	graduate	38 (32.2%)	26 (22.0%)	-	8 (21.6%)	4 (10.5%)	-
