# Supplementary material for: Gut microbial CAZymes markers for depression
Source: Transl Psychiatry. 2024 Mar 5;14:135. doi: 10.1038/s41398-024-02850-x (PMC10914822; doi:10.1038/s41398-024-02850-x)
Supplement: Supplementary file 4 — Supplemental Table.2 [file 41398_2024_2850_MOESM4_ESM.xlsx]

## Sheet: Supplemental Table.2
Supplemental Table 2. The clinical characteristics of subjects in prospective analysis.
		Baseline	Follow-up
		0w	2w	4w	6w
Samples		45
Gender (male %)		0.4322
Age		26.86±5.24
BMI		22.09±3.33
HAMD-17		23.16±4.12	15.31±3.61	12.84±1.73	11.11±3.00
QIDS-16		15.27±3.61	11.11±2.65	9.58±2.24	8.47±3.87
Medication	Escitalopram	13 (28.9%)
	Duloxetine	21 (46.7%)
	Others	11 (24.4%)
Education%	Non-college	18 (40.0%)
	College	20 (44.4%)
	Graduate	7 (15.6%)
