# Supplementary material for: Gut microbial CAZymes markers for depression
Source: Transl Psychiatry. 2024 Mar 5;14:135. doi: 10.1038/s41398-024-02850-x (PMC10914822; doi:10.1038/s41398-024-02850-x)
Supplement: Supplementary file 5 — Supplemental Table.3 [file 41398_2024_2850_MOESM5_ESM.xlsx]

## Sheet: Supplemental Table.3
Supplemental Table 3. CAZymes markers for discriminating MDD and HC.
Class	Family	Rank	Importance
Glycoside Hydrolases	GH43_24	1	0.0333
Glycoside Hydrolases	GH43_4	2	0.0305
Glycoside Hydrolases	GH51	3	0.0247
Carbohydrate-Binding Modules	CBM37	4	0.0244
Polysaccharide Lyases	PL12_1	5	0.0239
Glycoside Hydrolases	GH43_27	6	0.0207
Glycoside Hydrolases	GH20	7	0.0195
Glycoside Hydrolases	GH95	8	0.016
Glycoside Hydrolases	GH43_7	9	0.0147
